# Supplementary material for: Development, Validation, and Application of the Paya Hamsan Technologies Underivatized Newborn Screening Assay (PHUNSA) for Inborn Metabolic Disorders in Dried Blood Spot Samples from Iranian Infants
Source: Int J Neonatal Screen. 2025 Jan 8;11(1):4. doi: 10.3390/ijns11010004 (PMC11755433; doi:10.3390/ijns11010004)
Supplement: Supplementary file 1 [file IJNS-11-00004-s001.zip]

Archive with 1 entries (1 files):
- IJNS-3357073-supplementary.pdf
